# Supplementary material for: SSL5-AnxA5 Fusion Protein Constructed Based on Human Atherosclerotic Plaque scRNA-Seq Data Preventing the Binding of Apoptotic Endothelial Cells, Platelets, and Inflammatory Cells
Source: Biomedicines. 2024 Dec 24;13(1):8. doi: 10.3390/biomedicines13010008 (PMC11763200; doi:10.3390/biomedicines13010008)
Supplement: Supplementary file 1 [file biomedicines-13-00008-s001.zip]

Archive with 1 entries (1 files):
- biomedicines-3365320-supplementary.pdf
